# Supplementary material for: Lignin-Derived N,S-Co-Doped Carbon Dots Enable Improved Mn2O3 Cathodes for Aqueous Zinc-Ion Batteries
Source: Nanomaterials (Basel). 2026 May 9;16(10):581. doi: 10.3390/nano16100581 (PMC13209756; doi:10.3390/nano16100581)
Supplement: Supplementary file 1 [file nanomaterials-16-00581-s001.zip]

Archive with 1 entries (1 files):
- nanomaterials-4283765-supplementary.pdf
